# Supplementary material for: Identification of QTLs and candidate genes for water-soluble protein content in soybean seeds
Source: BMC Genomics. 2024 Aug 13;25:783. doi: 10.1186/s12864-024-10563-0 (PMC11320831; doi:10.1186/s12864-024-10563-0)
Supplement: Supplementary file 2 — Supplementary Material 2 [file 12864_2024_10563_MOESM2_ESM.xlsx]

## Sheet: Table S1
Table S1.Information and sources of parents of RIL population
The National Uniform Number	Germplasm Name	Family Name	Generic Name	Scientific Name	Origin	Province
ZYD02739	YESHENG DOU	Leguminosae	Glycine	Glycine soja Sieb. et Zucc.	Chengde	Hebei
ZDD23040	Jidou NO.12	Leguminosae	Glycine	Glycine max (Linn.) Merr.	Shijiazhuang	Hebei

## Sheet: Table S2
Table S2.The content of water-soluble proteins in wild soybeans and cultivated soybean seeds
Variety type		Variety Name		Water-soluble Protein Content
Glycine soja		2010Bian79		22.3961
		2010Bian62		22.5445
		2011Bian240		21.0856
		2010Bian26		24.32 23.58 24.15 22.62 22.05 19.90 24.67 23.61 22.37 27.47 23.48 22.50 21.85 25.34 22.59 21.78 22.22 26.43 28.38 21.41 25.76 24.77 23.11 23.48 23.66 22.20 22.84
		Yong14		23.5831
		2005Bian34		24.1518
		2011Bian247		22.6187
		2010Bian20		22.05
		2005Bian31		19.8986
		2005Bian35		24.6711
		2005Bian27		23.6078
		2005Bian40		22.3714
		2011Bian280		27.4654
		2011Bian202		23.4842
		2011Bian213		22.4951
		2011Bian227		21.8521
		2011Bian204		25.3388
		2011Bian246		22.594
		2011Bian178		21.7779
		2011Bian179		22.223
		2011Bian136		26.4268
		2011Bian87		28.3803
		2011Bian176		21.407
		2011Bian197		25.7591
		2011Bian107		24.77
		2011Bian108		23.1133
		2011Bian146		23.4842
		2011Bian150		23.6573
		2011Bian158		22.1983
		2011Bian156		22.8412
Glycine max		ZhongDou36		33.1775
		ZhongHuang27		34.8343
		Jian31		38.6177
		ZhengZhou135		33.4248
		JiDou12-2，3		29.4189
		Zheng92116		30.136
		KeXing3		22.5445
		ZhongHuang22		32.2132
		QiHuang13		22.6682
		Zheng97210-6		26.1795
		ZhongDou34		23.41
		Zheng9525		31.3971
		ZhongDou33		26.3526
		YuDou12		32.2379
		ZheChun3		27.2676
		ZhongHuang4		30.0618
		JinDou13		32.4604
		ZhongDou27		30.5069
		ZhongDou28		27.4901
		Nu99-1		31.4219
		GaoZuoXuan1		32.1142
		XinBaDa2		34.5129
		DongShan69		29.2211
		JiDou17		30.0865
		DongNong434		25.413
		DongNong163		26.3032
		FengJiao66-22		25.2151
		SuiNong6		23.1133
		DongNong36		30.5069
		ZhongTe1		26.4763

## Sheet: Table S3
Table S3.The primer sequences used in this study
Primer ID	Primer sequence5' - 3'	Function
Actin-F	CGGTGGTTCTATCTTGGCATC	qRT-PCR
Actin-R	GTCTTTCGCTTCAATAACCCTA
Glyma.19G185700-f	TTCCTTGGGGAACTGGAGGA
Glyma.19G185700-r	CTAAGCTGTGACCATATCCA
Glyma.19G185900-f	AGCCCCTAAATCAACGAGCG
Glyma.19G185900-r	CACACCTCGAAAGGGTCCAG
Glyma.19G186000-f	TCAGTAAGCTTGTTGCTGAC
Glyma.19G186000-r	ATGCATGCAATCACTCCAAGA
Glyma.19G186400-f	TCTAGTTCCTCGAGGAGCAG
Glyma.19G186400-r	AGAGTAGAACGTAGGGTCTA
Glyma.19G186600-f	GGTGATAGCGTCGGTGGATT
Glyma.19G186600-r	CAAGTGTCAAGAGCAGCTCA

## Sheet: Table S4
Table S4 Candidate genes and functional annotation of qWSPC-2
QTL	Chromomose	Candidate interval		Candidate gene	Function annotation
		Start/bp	End/bp
qWSPC-2	2	40933954	47991001	Glyma.02G276900	SNARE interactions in vesicular transport
				Glyma.02G255700
				Glyma.02G282800
				Glyma.02G291600
				Glyma.02G295700
				Glyma.02G282200
				Glyma.02G279100
				Glyma.02G275600	Phosphatidylinositol signaling system
				Glyma.02G236900	Protein processing in endoplasmic reticulum
				Glyma.02G258800
				Glyma.02G258900
				Glyma.02G266900
				Glyma.02G291000
				Glyma.02G244300
				Glyma.02G252800
				Glyma.02G288700
				Glyma.02G292600
				Glyma.02G270000
				Glyma.02G241200	Biosynthesis of amino acids
				Glyma.02G299100
				Glyma.02G259000
				Glyma.02G222400
				Glyma.02G303000
				Glyma.02G288500
				Glyma.02G304200
				Glyma.02G299900
				Glyma.02G243900
				Glyma.02G244000
				Glyma.02G251100
				Glyma.02G260900
				Glyma.02G258800	Protein export
				Glyma.02G258900
				Glyma.02G254500
				Glyma.02G243900	Nitrogen metabolism
				Glyma.02G244000
				Glyma.02G228400	Endocytosis
				Glyma.02G258200
				Glyma.02G252000
				Glyma.02G295200
				Glyma.02G294200
				Glyma.02G250000
				Glyma.02G268600
				Glyma.02G251600	mRNA surveillance pathway
				Glyma.02G270300
				Glyma.02G297000
				Glyma.02G295900	Phagosome
				Glyma.02G258800
				Glyma.02G258900
				Glyma.02G290200	Ribosome biogenesis in eukaryotes
				Glyma.02G229800
				Glyma.02G287800	Ribosome
				Glyma.02G284900
				Glyma.02G272000
				Glyma.02G269800
				Glyma.02G253500
				Glyma.02G255500
				Glyma.02G255600
				Glyma.02G239700
				Glyma.02G263200
				Glyma.02G299000	Proteasome

## Sheet: Table S5
Table S5 Candidate genes and functional annotation of qWSPC-8
QTL	Chromomose	Candidate interval		Candidate gene	Function annotation
		Start/bp	End/bp
qWSPC-8	8	8679152	9054795	Glyma.08g117000	protein kinase activity
				Glyma.08g113400	polyamine transport
				Glyma.08g113700	ubiquitin-protein transferase activity;
				Glyma.08g114900	Prot
				Glyma.08g115200	ein binding
				Glyma.08g115300
				Glyma.08g115800
				Glyma.08g115900
				Glyma.08g116000
				Glyma.08g116500	protein phosphorylation
				Glyma.08g116600

## Sheet: Table S6
Table S6 Candidate genes and functional annotation of qWSPC-20
QTL	Chromomose	Candidate interval		Candidate gene	Function annotation
		Start/bp	End/bp
qWSPC-20	20	43000359	46901806	Glyma.20G219800	mRNA surveillance pathway
				Glyma.20G222700
				Glyma.20G201300
				Glyma.20G210400	Plant hormone signal transduction
				Glyma.20G210500
				Glyma.20G225000
				Glyma.20G195700	Biosynthesis of amino acids
				Glyma.20G211200
				Glyma.20G223200
				Glyma.20G199600
				Glyma.20G228900
				Glyma.20G229000
				Glyma.20G230300
				Glyma.20G224600	Protein export
				Glyma.20G212900	Photosynthesis - antenna proteins
				Glyma.20G224300	Phosphatidylinositol signaling system
				Glyma.20G236500	Proteasome
				Glyma.20G218700	Endocytosis
				Glyma.20G194500
				Glyma.20G213900	Protein processing in endoplasmic reticulum
